# Supplementary material for: Circulating Protein Biomarkers for Prognostic Use in Patients with Advanced Pancreatic Ductal Adenocarcinoma Undergoing Chemotherapy
Source: Cancers (Basel). 2022 Jul 1;14(13):3250. doi: 10.3390/cancers14133250 (PMC9264968; doi:10.3390/cancers14133250)
Supplement: Supplementary file 1 [file cancers-14-03250-s001.zip]

Archive with 1 entries (1 files):
- cancers-1760616-supplementary.pdf
